# Supplementary material for: Reproducibility of Illumina platform deep sequencing errors allows accurate determination of DNA barcodes in cells
Source: BMC Bioinformatics. 2016 Apr 2;17:151. doi: 10.1186/s12859-016-0999-4 (PMC4818877; doi:10.1186/s12859-016-0999-4)
Supplement: Additional file 1: — The script ‘barcodecleanup.R’ applies the clean-up procedure as described in the main text. It expects an input file consisting of a table with read counts, organized such that the columns represent the different samples and the rows represent the different barcodes. A detailed explanation of the requirements for the input file is given in the commentary of the script, and an example input file ‘testartificialdata.txt’ containing example artificial data is also provided. Barcodes containing at least one position with an ‘N’ should be removed from the input file and the barcodes should be sorted on the basis of total read count in descending order. Based on user-provided parameters (such as maximal sequence similarity between presumed correct mother-daughter pairs), the algorithm delivers two output files representing barcodes considered correct and those considered incorrect. (R 6 kb) [file 12859_2016_999_MOESM1_ESM.r]

#########################################################################################
#########################################################################################
#
# File: barcodecleanup.R
#
# Script to detect spurious barcodes in barcoding deepseq data.
#
# The script expects an input file containing a table with tab-separated read counts,
# organized such that columns contain samples and rows contain barcodes.
#
# An example input file with artificial barcode data is given in the file 'testartificialdata.txt'
# A formal description of the input data format is as follows (with lines uncommented):
#
#<samname_1><tab><samname_2><tab><samname_3>...<enter>
#<barcode_1><tab><readnumber_sam1><tab><readnumber_sam2><tab><readnumber_sam3>...<enter>
#<barcode_2><tab><readnumber_sam1><tab><readnumber_sam2><tab><readnumber_sam3>...<enter>
#<barcode_3><tab><readnumber_sam1><tab><readnumber_sam2><tab><readnumber_sam3>...<enter>
#.
#.
#.
#
# The input data should be ordered from most frequent to least frequent
# in terms of total read count over all samples.
# 
# Moreover, the barcodes containing an 'N' at at least one position should be removed.
#
# Required packages are 'stringdist' and 'VGAM'.
#
# Author: Joost Beltman
# Date: August 28, 2015
#
#########################################################################################
#########################################################################################


#load required packages
library(stringdist)
library(VGAM)


#parameters for clean-up approach
inputrf 			= "testartificialdata.txt"	# name of input file
seqthresh 		= 4 			      	# threshold of number of nucleotide differences between correct mothers and daughters
fracthresh  	= 0.05   					# threshold of maximum read count fraction allowed for correct mothers and daughters
rdthresh  		= 200.0 					# threshold for minimal read count for individual data points (either mother or child #reads)
totalrdthresh = 100.0 					# threshold for minimal total read count to consider barcodes at all
slope 				= -2.0 						# slope for log-likelihood cutoff
offset				= -1.0			 			# offset for log-likelihood cutoff


# read unfiltered data
data.unfiltered = read.table(inputrf, sep="\t", header=TRUE)

#calculate total read counts (sums of rows)
data.rs = cbind(data.unfiltered, as.data.frame(rowSums(data.unfiltered)))
names(data.rs)[ncol(data.rs)] = "rs"

#restrict analysis to data with at least 'totalrdthresh' reads
data.manyrds = data.rs[data.rs$rs >= totalrdthresh,]

#generate empty data frames for mothers and children
mothers = as.data.frame(matrix(nrow=0, ncol=ncol(data.unfiltered)))
names(mothers) = names(data.unfiltered)

children = as.data.frame(matrix(nrow=0, ncol=ncol(data.unfiltered)))
names(children) = names(data.unfiltered)

#data frames to keep track of errors (set at default of no error)
is.error = as.data.frame(matrix(nrow=nrow(data.manyrds), ncol=2))
names(is.error) = c("error", "mother")
rownames(is.error) = rownames(data.manyrds)
is.error$error = rep(0, nrow(is.error))
is.error$mother = rep("none", nrow(is.error))


repeat {

	#try next mother
	newmoth = data.manyrds[1,]
	newmoth.bc = as.character(rownames(newmoth))

	#select subset of potential children based on total frequency
	data.freq = data.manyrds[data.manyrds$rs < fracthresh*newmoth$rs,]

	#select subset of potential children based on sequence similarity
	potkids = data.freq[stringdist(newmoth.bc, rownames(data.freq), method="lv") <= seqthresh,]

	#get just read count data of current mother and potential children (without rowsums)
	rdcnt.moth = newmoth[!grepl("rs", names(newmoth),)]
	rdcnt.child = potkids[!grepl("rs", names(potkids),)]

	#calculate 'success probability' and 'shape parameter' of beta-binomial distribution for all potential children
	psuc = potkids$rs/newmoth$rs
	shape = psuc/10.0

	#data frame to store new kids and doubts
	newkids = as.data.frame(matrix(nrow=0, ncol=ncol(potkids)))
	names(newkids) = names(potkids)

	#loop over all potential children
	if (nrow(potkids) >= 1) {

		for (i in 1:nrow(potkids)) {

			#transpose readcounts
			rdcnt = as.data.frame(t(rbind(rdcnt.moth, rdcnt.child[i,])))
			names(rdcnt) = c("moth", "child")

			#find read counts that are above threshold in either mother or child
			rdcnt.minthresh = subset(rdcnt, moth>rdthresh | child>rdthresh)

			#if at least one observation we calculate the log-likelihood score
			nminthresh = nrow(rdcnt.minthresh)
			if (nminthresh > 0) {

				#calculate log-likelihoods for each observation
				logllh = vector(length = nrow(rdcnt.minthresh))
				for (j in 1:nminthresh) {		
					logllh[j] = loge(dbetabinom(rdcnt.minthresh[j,2], rdcnt.minthresh[j,1], psuc[i], shape[i]))
				}

				#calculate mean log-likelihood
				meanlogllh = mean(logllh)

				#total number of reads for child
				nrdcnt.child = sum(rdcnt$child)

				#check if log-likelihood above threshold, in that case set flag that this is considered a child
				if (meanlogllh > (slope * log10(nrdcnt.child) + offset)) {

					newkids = rbind(newkids, potkids[i,])
					is.error[rownames(is.error) == rownames(potkids[i,]),]$error = 1
					is.error[rownames(is.error) == rownames(potkids[i,]),]$mother = newmoth.bc

				}
				
			} #if at least one observation
	
		} #loop over potential children
	} #if at least one potential child
	
		
	#bind new mother to mothers
	mothers = rbind(mothers, newmoth)

	#bind mother and kids
	newkids = rbind(newmoth, newkids)

	#if there are new children, bind them to the existing ones
	if (nrow(newkids) > 1) {
		children = rbind(children, newkids[2:nrow(newkids),])
	}

	#remove children
	data.manyrds = data.manyrds[!(rownames(data.manyrds) %in% rownames(newkids)),]

	#continue until no more barcodes
	if (nrow(data.manyrds) == 0) {
		break
	}

}

#chop 4 characters of input file name to construct output names
basisrf = substr(inputrf, 0, nchar(inputrf)-4) #chop off last 4 characters, i.e., file extension


#save cleaned data to files
mothers.save = mothers[!grepl("rs", names(mothers),)]
write.table(mothers.save, paste(basisrf, "_truebc.txt", sep=""), sep="\t", quote=F, row.names=T)

children.order = children[with(children, order(-rs)),]
children.save = children.order[!grepl("rs", names(children.order),)]
write.table(children.save, paste(basisrf, "_errbc.txt", sep=""), sep="\t", quote=F, row.names=T)
