# Supplementary material for: Reproducibility of Illumina platform deep sequencing errors allows accurate determination of DNA barcodes in cells
Source: BMC Bioinformatics. 2016 Apr 2;17:151. doi: 10.1186/s12859-016-0999-4 (PMC4818877; doi:10.1186/s12859-016-0999-4)
Supplement: Additional file 2: — The file ‘testartificialdata.txt’ contains example artificial data to which the clean-up procedure (i.e., the script ‘barcodecleanup.R’) can be applied. (TXT 399 bytes) [file 12859_2016_999_MOESM2_ESM.txt]

sam1	sam2	sam3	sam4	sam5	sam6	sam7	sam8	sam9	sam10
AGAATCACTATGTCT	1010902	1487	622451	0	556945	1247833	0	837716	772807	0
TAAAGGAGAGAGCCA	0	881624	100	1159671	553467	0	7964	781274	0	1048155
AGAATCGCGCTGTCT	10109	14	6224	0	5569	12478	0	8377	7728	0
AGACTCACTATGTCT	9908	10	6504	0	5360	12014	0	8313	7722	0
TACCGGAGAGATTCA	0	885	0	1173	560	0	9	788	0	1045
TACCGGAGAGAGCCA	0	801	0	1053	610	0	12	813	0	998
